# Supplementary material for: Vaccination of Elms against Dutch Elm Disease—Are the Associated Epiphytes and Endophytes Affected?
Source: J Fungi (Basel). 2023 Feb 24;9(3):297. doi: 10.3390/jof9030297 (PMC10057572; doi:10.3390/jof9030297)
Supplement: Supplementary file 1 [file jof-09-00297-s001.zip]

Archive with 4 entries (4 files):
- Figure S1_Vaccination of elms.pdf
- Rawdata_ epiphytes_manuscript Vaccination of elms against Dutch elm disease .xlsx
- Rawdata_endophytes_manuscript Vaccination of elms against Dutch elm disease.xlsx
- Table S1.pdf
