# Supplementary material for: Vaccination of Elms against Dutch Elm Disease—Are the Associated Epiphytes and Endophytes Affected?
Source: J Fungi (Basel). 2023 Feb 24;9(3):297. doi: 10.3390/jof9030297 (PMC10057572; doi:10.3390/jof9030297)
Supplement: Supplementary file 1 [file jof-09-00297-s001.zip › Rawdata_ epiphytes_manuscript Vaccination of elms against Dutch elm disease .xlsx]

## Sheet: Description
Description of the data
Rawdata on epiphytes, accompanies manuscript "Vaccination of elms against Dutch elm disease – are the associated epiphytes and endophytes affected?" by Witzell J, Sunnerstam C and Hansson T, submitted in January 2023 to Journal of Fungi.
Tree species	Ulmus glabra "Camperdownii"
Site	Norra begravningsplatsen in Solna, Stockholm, Sweden
Coordinates	59°.21'31.003''N, 18°1' 15.327''E
Sampling time	March 2022
Vaccinated tree	Treatments with Dutch Trig injections since 2011
Unvaccinated	No vaccination treatments
Nr replicate trees	17 (in each group), a total of 34 trees
Sampling method	For each of the trees, the percentage covered by epiphytes (mainly lichens) on the trunk was estimated from four cardinal directions.
	This was done by placing a grid consisting of 100 squares, each 2x2 cm, on the trunk at about 1.3 meters above the ground.
	The number of squares where epiphytic growth could be visually observed was recorded and expressed as a percentage of 100 squares.
	The diameter (cm) at breast height (DBH, 1.3 m from ground level) of each tree at the same height was also measured)

## Sheet: Epiphyte_Data
Tree ID	DBH	Treatment	North	East	South	West
22_11H_111	38.5	Unvaccinated	0.06	0.09	0.05	0.01
22_11H_151	18.5	Unvaccinated	0.02	0	0	0
22_11H_174	46.2	Unvaccinated	0.03	0	0	0
22_11H_178	36.8	Unvaccinated	0.88	0.66	0.58	0.24
22_11H_231	24.4	Unvaccinated	0.16	0.09	0	0.04
22_11H_240	36.7	Unvaccinated	0.44	0.62	0.12	0.24
22_11H_298	33.6	Unvaccinated	0.07	0.02	0.01	0.02
22_11H_307	42.7	Unvaccinated	0.23	0.1	0.08	0.03
22_19A5_1159	24.5	Unvaccinated	0.73	0.47	0.86	0.32
22_19C_228	30.8	Unvaccinated	0.25	0.11	0.08	0.09
22_19C_451	26.6	Unvaccinated	0.03	0	0.01	0.05
22_19C_565	18.5	Unvaccinated	0.33	0.28	0.47	0.77
22_19C_567	24.5	Unvaccinated	0.13	0.05	0.17	0.78
22_19C_593	23.9	Unvaccinated	0.65	0.21	0.18	0.42
22_20A_342	37.1	Unvaccinated	0.09	0.15	0.07	0.03
22_20C_20	18	Unvaccinated	0.95	0.88	0.93	0.77
22_20C_383	28.4	Unvaccinated	0.65	0.22	0.03	0.16
22_11A_123	27.7	Vaccinated	0.37	0.33	0	0.22
22_11A_59	23	Vaccinated	0.0001	0.12	0.08	0.18
22_11B_124	33.3	Vaccinated	0.09	0.01	0.01	0.03
22_11B_129	39.8	Vaccinated	0.28	0.03	0	0.14
22_11B_191	38.3	Vaccinated	0.12	0.05	0.04	0.09
22_11B_203	29.8	Vaccinated	0.63	0.56	0.26	0.18
22_11B_210	22.5	Vaccinated	0.02	0.6	0.74	0.78
22_11B_248	40.7	Vaccinated	0.06	0	0	0
22_11B_302	39	Vaccinated	0.29	0.04	0	0.06
22_11C_307	29.6	Vaccinated	0.3	0.06	0.02	0.06
22_11C_331	25.2	Vaccinated	0.07	0.02	0.01	0.07
22_11C_34	20.9	Vaccinated	0.56	0.24	0.21	0.08
22_11F_204	27	Vaccinated	0.05	0.21	0.14	0.11
22_11F_217	36.6	Vaccinated	0.04	0.03	0.04	0.02
22_11G_152	34.8	Vaccinated	0.18	0.13	0.21	0.12
22_11G_284	34.4	Vaccinated	0.07	0.06	0.03	0.02
22_11G_290	32.3	Vaccinated	0.02	0.01	0.16	0.2
