# Supplementary material for: Vaccination of Elms against Dutch Elm Disease—Are the Associated Epiphytes and Endophytes Affected?
Source: J Fungi (Basel). 2023 Feb 24;9(3):297. doi: 10.3390/jof9030297 (PMC10057572; doi:10.3390/jof9030297)
Supplement: Supplementary file 1 [file jof-09-00297-s001.zip › Rawdata_endophytes_manuscript Vaccination of elms against Dutch elm disease.xlsx]

## Sheet: Description
Description of the data
Rawdata on isolated endophytes for manuscript "Vaccination of elms against Dutch elm disease – are the associated epiphytes and endophytes affected?" by Witzell J, Sunnerstam C and Hansson T, submitted in January 2023 to Journal of Fungi.
Site		Coordinates			Treatment
	I	57°12'14”N, 18°21'22”E			Vaccination 2017-2022
	II	56°58'10"N, 18°13'43"E			Vaccination 2014-2018
	III	57°12'24"N 18°21'43"E			No vaccination
Number of replicates (trees, one sample per tree was collected): 15 per site
"Sub-sample" (a-d) refers to the four segments of each sample
Morphotaxa (numbers 1 to 121) are groups to which isolated fungal colonies were classified based on their morphological characters.
Presence of isolates belonging to a morphotaxa in a sub-sample is marked with "1"
Growth rate of the colonies is evaluated as "S" (slow), "M" (medium rate) or "F" (fast rate)
Singleton morphotypes are			highlighted in light blue

## Sheet: Endophyte data
		Morphotaxa (nr)	1	2	3	4	5	6	7	8	9	10	11	12	13	14	15	16	17	18	19	20	21	22	23	24	25	26	27	28	29	30	31	32	33	34	35	36	37	38	39	40	41	42	43	119	120	121	44
Growth rate			S	S	S	S	S	M	S	S	H	S	H	H	S	H	S	H	S	M	S	S	H	S	M	H	M	S	H	M	S	H	H	H	H	M	M	H	S	S	H	S	M	H	H	S	H	H	M
Site	Tree (ID nr)	Subsample
I	1	a																					1														1												1
I	1	b																					1
I	1	c																		1
I	1	d																		1			1
I	2	a	1
I	2	b
I	2	c
I	2	d
I	3	a																									1
I	3	b																																				1					1
I	3	c																																									1
I	3	d										1																														1	1
I	4	a				1
I	4	b				1
I	4	c				1
I	4	d				1
I	5	a				1
I	5	b
I	5	c																												1
I	5	d								1
I	6	a			1												1
I	6	b
I	6	c			1
I	6	d
I	7	a			1
I	7	b				1
I	7	c			1
I	7	d			1
I	8	a											1	1
I	8	b																																												1
I	8	c																												1
I	8	d											1
I	9	a		1
I	9	b		1
I	9	c		1								1
I	9	d	1
I	10	a																																		1
I	10	b																										1
I	10	c																																		1
I	10	d																										1
I	11	a		1
I	11	b		1
I	11	c					1
I	11	d		1
I	12	a		1
I	12	b	1
I	12	c		1
I	12	d
I	13	a																							1
I	13	b	1																																									1
I	13	c			1
I	13	d	1
I	14	a	1
I	14	b											1	1											1
I	14	c																							1
I	14	d
I	15	a						1
I	15	b						1
I	15	c		1
I	15	d						1
II	1	a
II	1	b																																							1
II	1	c																									1
II	1	d																																														1
II	2	a			1																			1
II	2	b							1
II	2	c									1													1
II	2	d																1
II	3	a		1
II	3	b
II	3	c																																														1
II	3	d
II	4	a																																								1
II	4	b						1																																		1
II	4	c																				1
II	4	d																																							1						1
II	5	a									1
II	5	b									1							1
II	5	c									1
II	5	d									1
II	6	a	1
II	6	b	1
II	6	c					1
II	6	d	1
II	7	a																			1
II	7	b																																			1								1
II	7	c																																													1
II	7	d																			1
II	8	a
II	8	b
II	8	c																																					1
II	8	d									1																								1
II	9	a															1
II	9	b
II	9	c																																						1
II	9	d
II	10	a																											1
II	10	b														1
II	10	c																																1
II	10	d
II	11	a																								1
II	11	b																								1			1
II	11	c																								1
II	11	d																																						1
II	12	a														1
II	12	b
II	12	c																													1
II	12	d			1
II	13	a														1
II	13	b															1
II	13	c
II	13	d
II	14	a																																				1							1
II	14	b
II	14	c
II	14	d																																	1
II	15	a
II	15	b																1
II	15	c																															1
II	15	d
III	1	a
III	1	b																																														1
III	1	c						1
III	1	d																																					1
III	2	a
III	2	b
III	2	c
III	2	d							1
III	3	a																																												1
III	3	b											1	1
III	3	c
III	3	d																														1
III	4	a
III	4	b
III	4	c													1
III	4	d
III	5	a															1
III	5	b
III	5	c
III	5	d																											1
III	6	a
III	6	b																																										1
III	6	c									1													1
III	6	d																	1												1
III	7	a	1
III	7	b		1	1
III	7	c	1
III	7	d	1
III	8	a							1
III	8	b
III	8	c								1
III	8	d								1
III	9	a			1
III	9	b							1
III	9	c	1
III	9	d																														1
III	10	a	1
III	10	b
III	10	c	1
III	10	d		1						1
III	11	a					1
III	11	b					1
III	11	c					1
III	11	d																															1
III	12	a																															1	1
III	12	b
III	12	c																													1
III	12	d
III	13	a													1
III	13	b																	1
III	13	c																				1
III	13	d
III	14	a																					1
III	14	b										1
III	14	c
III	14	d										1
III	15	a																	1
III	15	b																				1
III	15	c													1
III	15	d																	1
[truncated: 75 more columns]
